# Supplementary material for: [111In]In/[177Lu]Lu-AAZTA5-LM4 SST2R-Antagonists in Cancer Theranostics: From Preclinical Testing to First Patient Results
Source: Pharmaceutics. 2023 Feb 26;15(3):776. doi: 10.3390/pharmaceutics15030776 (PMC10053881; doi:10.3390/pharmaceutics15030776)
Supplement: Supplementary file 1 [file pharmaceutics-15-00776-s001.zip]

Archive with 1 entries (1 files):
- pharmaceutics-2248405-supplementary.pdf
